# Supplementary material for: A Comparative Study of Three Interneuron Types in the Rat Spinal Cord
Source: PLoS One. 2016 Sep 22;11(9):e0162969. doi: 10.1371/journal.pone.0162969 (PMC5033377; doi:10.1371/journal.pone.0162969)
Supplement: S1 File — The file containsix tables. Table A in S1 File. The co-existence ratio between Cr with Calb or Parv antigens in spinal cords.Cr, Calb and Parv were short for Calretinin, Calbindin-D28k, Parvalbumin, respectively. DH and VH for the dorsal horn and the ventral horn. Each data were averaged from 9 raw data. Table B in S1 File. The size of Cr+, Calb+ and Parv+ neurons in CS,TS and LS (um).Cr, Calb and Parv were short for Calretinin, Calbindin-D28k, Parvalbumin, and CS, TS and LS were short for the cervical, thoracic and lumbar cords, respectively. DH and VH for the dorsal horn and the ventral horn. Each data were averaged from 9 raw data. Table C in S1 File. The densityof Cr+, Calb+ and Parv+ neurons in CS, TS and LS (%). Cr, Calb and Parv were short for Calretinin, Calbindin-D28k, Parvalbumin, and CS, TS and LS were short for the cervical, thoracic and lumbar cords, respectively. DH and VH for the dorsal horn and the ventral horn. Each data were averaged from 15 raw data. Table D in S1 File. The sizeof Cr+, Calb+ and Parv+ neurons in superfical dorsal horn of CS, TS and LS (um). Cr, Calb and Parv were short for Calretinin, Calbindin-D28k, Parvalbumin, and CS, TS and LS were short for the cervical, thoracic and lumbar cords, respectively. DH for the dorsal horn. Each data were averaged from 9 raw data. Table E in S1 File. The densityof Cr+, Calb+ and Parv+ neuronsin superfical dorsal horn of CS, TS and LS (/0.01mm2). Cr, Calb and Parv were short for Calretinin, Calbindin-D28k, Parvalbumin, and CS, TS and LS were short for the cervical, thoracic and lumbar cords, respectively. DH for the dorsal horn. Each data were averaged from 15 raw data. Table F in S1 File. The protein level of Cr, Calb and Parv of CS, TS and LS (/GAPDH).Cr, Calb and Parv were short for Calretinin, Calbindin-D28k, Parvalbumin, and CS, TS and LS were short for the cervical, thoracic and lumbar cords, respectively. DH and VH for the dorsal horn and the ventral horn. Each data were averaged from 3 raw d [file pone.0162969.s001.xlsx]

## Sheet: S1 Table A
S1 Table A.The co-existence ratio between Cr with Calb or Parv antigens in spinal cords
Rat#	Cr-Calb(%)	Cr-Parv(%)
1#-DH-1#	8	3.2
1#-DH-2#	7.5	5.1
1#-DH-3#	6.56667	2.7
3#-DH-1#	5.7	4.66667
3#-DH-2#	4.73333	4.93333
3#-DH-3#	6.53333	5
11#-DH-1#	6.93333	5.43333
11#-DH-2#	7.16667	3.1
11#-DH-3#	8.43333	2.7
Mean±SD	6.8±1.1	4.1±1.1
1#-VH-1#	24.7667	15.1667
1#-VH-2#	22.2667	18.5
1#-VH-3#	22.4	16.6667
3#-VH-1#	22.7	14.6667
3#-VH-2#	22.4333	16.5667
3#-VH-3#	23.1333	17.2333
11#-VH-1#	21.8667	16.8333
11#-VH-2#	20.3333	18.1333
11#-VH-3#	22.9667	16.5333
Mean±SD	22.5±1.1	16.7±1.2
Note: Cr , Calb and Parv were short for Calretinin, Calbindin-D28k, Parvalbumin, respectively. DH and VH for the dorsal horn and the ventral horn. Each data were averaged from 9 raw data.

## Sheet: S1 Table B
S1 Table B.The size(---) of Cr+, Calb+ and Parv+ neurons in CS,TS and LS (um)
Rat#	Size of Cr+	Size of Calb+	Size of Parv+
#1-CDH	13.5	11.1	9.3
#3-CDH	13	10.3	9.2
#4-CDH	13.1	10.7	10.3
#6-CDH	24.6	21.8	23.9
#8-CDH	23	18.6	23
Mean±SD	17±5.1	14.5±4.7	15.1±6.8
#1-TDH	12.5	9.9	8.9
#3-TDH	11.5	9.5	8.4
#4-TDH	14.4	10.2	9.1
#6-TDH	20.8	15.7	17.2
#8-TDH	21.3	18.9	17.8
Mean±SD	16.1±4.2	12.8±3.8	12.3±4.3
#1-LDH	12.8	9.6	12.6
#3-LDH	13.1	9.3	14.4
#4-LDH	12.8	9.6	13.1
#6-LDH	24.5	21.6	20.9
#8-LDH	22.7	20.3	17.9
Mean±SD	17±5.3	14.1±5.6	15.8±3.1
#1-CVH	20.6	13.7	19.5
#3-CVH	19.7	13.9	18.4
#4-CVH	28.9	20.5	22.9
#6-CVH	30.4	23.5	26.1
#8-CVH	29.5	20.8	24.4
Mean±SD	25.8±4.7	18±4.0	22.3±3
#1-TVH	16.1	13.1	17.3
#3-TVH	14.3	12	15.4
#4-TVH	24.4	16.5	24
#6-TVH	27.9	18.6	20.9
#8-TVH	25.4	19.5	24.7
Mean±SD	21.6±5.4	15.9±3.0	20.4±3.6
#1-LVH	22.7	16.8	19.3
#3-LVH	22.1	15.2	18.3
#4-LVH	27.4	23.8	24.4
#6-LVH	32.3	23.5	25.6
#8-LVH	29	21.9	17.9
Mean±SD	26.7±3.8	20.2±3.6	22.1±2.9
Note: Cr , Calb and Parv were short for Calretinin, Calbindin-D28k, Parvalbumin, and CS, TS and LS were short for the cervical, thoracic and lumbar cords, respectively. DH and VH for the dorsal horn and the ventral horn. Each data were averaged from 9 raw data.

## Sheet: S1 Table C
S1 Table C.The density(--) of Cr+, Calb+ and Parv+ neurons in CS, TS and LS (%)
Rat#	Cr+/NeuN	Calb+/NeuN	Parv+/NeuN
#1-CDH	4.8	2.5	5.1
#3-CDH	5.4	2.5	4.9
#4-CDH	5.9	2.7	4.9
#6-CDH	5.4	2.7	5
#8-CDH	5.6	2.7	4.6
Mean±SD	5.4±0.4	2.6±0.3	4.9±0.5
#1-TDH	4.8	1.1	6.1
#3-TDH	5.2	1.8	6.3
#4-TDH	4.4	1.3	5.6
#6-TDH	4.8	1.3	6.1
#8-TDH	4.6	1.2	6
Mean±SD	4.8±0.3	1.3±0.3	6.0±0.4
#1-LDH	4.9	2.5	4.8
#3-LDH	5.4	2.8	5.2
#4-LDH	5.3	2.6	4.4
#6-LDH	5.3	2.6	4.4
#8-LDH	5.5	2.7	4.9
Mean±SD	5.2±0.6	2.6±0.2	4.9±0.4
#1-CVH	4.7	3.4	6.5
#3-CVH	6.5	3.2	6.4
#4-CVH	6.5	3.2	6.4
#6-CVH	4.4	3.2	5.7
#8-CVH	6.5	3.2	6.4
Mean±SD	5.9±1.2	3.5±0.2	6.2±0.8
#1-TVH	5.4	1.6	3.6
#3-TVH	4.9	1.5	2.5
#4-TVH	4.9	1.5	2.5
#6-TVH	4.9	1.5	2.5
#8-TVH	5.6	2.1	3.1
Mean±SD	5.4±0.7	1.9±0.6	3.2±0.5
#1-LVH	5.8	4.3	6.4
#3-LVH	6.1	4.7	6.1
#4-LVH	6.1	4.7	6.1
#6-LVH	6.1	4.7	6.1
#8-LVH	5.7	5	5.8
Mean±SD	6.1±0.6	4.7±0.3	5.9±0.5
Note: Cr , Calb and Parv were short for Calretinin, Calbindin-D28k, Parvalbumin, and CS, TS and LS were short for the cervical, thoracic and lumbar cords, respectively. DH and VH for the dorsal horn and the ventral horn. Each data were averaged from 15 raw data.

## Sheet: S1 Table D
S1 Table D.The size(---) of Cr+, Calb+ and Parv+ neurons in superfical dorsal horn of CS, TS and LS (um)
Rat#	Size of Cr+	Size of Calb+	Size of Parv+
#1-CDH	8.47222	6.02778	5.75
#3-CDH	8.58333	5.86111	5.94444
#4-CDH	7	6.33333	7.77778
#6-CDH	6.32778	9.86111	8.83333
#8-CDH	9.27778	9.22222	4.97222
Mean±SD	7.9±1.2	7.4±1.8	6.8±1.6
#1-TDH	9.41667	6.55556	7.55556
#3-TDH	6.18889	7.88889	6.05556
#4-TDH	7.72222	6.02778	7
#6-TDH	6.19444	7.2	8.66667
#8-TDH	9.80556	5.70556	9.11111
Mean±SD	8.13±1.61	6.4±1.1	7.7+1.0
#1-LDH	4.58333	5.38889	10.2667
#3-LDH	7.97222	7.22222	6.83333
#4-LDH	8.38889	6.36111	9.30556
#6-LDH	8.88889	5.75	11.3056
#8-LDH	6.36111	5.72222	9.22222
Mean(ALL)±SD	7.19±1.57	6.1±0.7	9.6±1.6
Note: Cr , Calb and Parv were short for Calretinin, Calbindin-D28k, Parvalbumin, and CS, TS and LS were short for the cervical, thoracic and lumbar cords, respectively. DH for the dorsal horn. Each data were averaged from 9 raw data.

## Sheet: S1 Table E
S1 Table E. The density(--) of Cr+, Calb+ and Parv+ neuronsin superfical dorsal horn of CS, TS and LS ( /0.01mm2)
Rat#	Cr+	Calb+	Parv+
#1-CDH	4.53333	5.6	2.53333
#3-CDH	5.46667	4.8	2.4
#4-CDH	6	4.93333	1.8
#6-CDH	5.53333	5.2	1.8
#8-CDH	6.26667	5.6	2.66667
Mean±SD	5.6±0.6	5.2±0.3	2.2±0.4
#1-TDH	5.93333	5	2.13333
#3-TDH	5	4.06667	1.8
#4-TDH	5.46667	4.33333	1.8
#6-TDH	5.26667	4.53333	1.4
#8-TDH	5	5.06667	2.53333
Mean±SD	5.3±0.3	4.6±0.4	1.9±0.4
#1-LDH	5.4	3.73333	6.2
#3-LDH	4.13333	3.4	3.46667
#4-LDH	5.26667	4.33333	2.33333
#6-LDH	5.46667	3.6	2.46667
#8-LDH	4.33333	3.6	5.8
Mean±SD	4.9±0.6	3.7±0.3	4.1±1.6
Note: Cr , Calb and Parv were short for Calretinin, Calbindin-D28k, Parvalbumin, and CS, TS and LS were short for the cervical, thoracic and lumbar cords, respectively. DH for the dorsal horn. Each data were averaged from 15 raw data.

## Sheet: S1 Table F
S1 Table F.The protein level of Cr, Calb and Parv of CS, TS and LS (/GAPDH)
Rat#	Cr	Calb	Parv
#2-CDH	1.21	0.756	1.22
#5-CDH	1.22	0.912	1.1
#7-CDH	0.99	0.855	0.82
#9-CDH	1.32	0.8	1.2
#10-CDH	1	0.82	0.7
#12-CDH	1.1	0.91	1.1
Mean±SD	1.1±0.1	0.9±0.1	1.0±0.2
#2-TDH	0.41	1.23	1.421
#5-TDH	0.216	1.421	1.16
#7-TDH	0.31	1.23	1.22
#9-TDH	0.31	1.3	1.36
#10-TDH	0.52	1.41	1.36
#12-TDH	0.26	1.02	1
Mean±SD	0.3±0.1	1.3±0.1	1.3±0.1
#2-LDH	1.31	1.96	1.02
#5-LDH	1.21	1.52	0.862
#7-LDH	0.865	1.77	0.987
#9-LDH	1.26	1.54	1.13
#10-LDH	0.95	1.84	0.84
#12-LDH	0.78	1.36	0.87
Mean±SD	1.1±0.2	1.7±0.2	1.0±0.1
#2-CVH	0.64	0.512	1.21
#5-CVH	0.459	0.325	1.012
#7-CVH	0.712	0.602	0.845
#9-CVH	0.78	0.45	1.2
#10-CVH	0.62	0.75	1.14
#12-CVH	0.6	0.56	0.94
Mean±SD	0.6±0.1	0.5±0.1	1.0±0.1
#2-TVH	0.989	0.725	1.99
#5-TVH	0.696	0.511	0.94
#7-TVH	0.62	0.53	0.75
#9-TVH	1.02	0.65	1.68
#10-TVH	0.95	0.75	1.45
#12-TVH	0.77	0.62	0.95
Mean±SD	0.8±0.2	0.6±0.1	1.3±0.5
#2-LVH	1.25	1.33	1.87
#5-LVH	0.921	1.111	1.56
#7-LVH	0.993	1.12	0.77
#9-LVH	0.98	1.15	1.46
#10-LVH	1.23	0.95	1.36
#12-LVH	1.05	1.24	1.66
Mean±SD	1.1±0.1	1.2±0.1	1.4±0.3
Note: Cr , Calb and Parv were short for Calretinin, Calbindin-D28k, Parvalbumin, and CS, TS and LS were short for the cervical, thoracic and lumbar cords, respectively. DH and VH for the dorsal horn and the ventral horn. Each data were averaged from 3 raw data.
